# Supplementary material for: Bioinformatics Analysis of the Interaction of miRNAs and piRNAs with Human mRNA Genes Having di- and Trinucleotide Repeats
Source: Genes (Basel). 2022 Apr 29;13(5):800. doi: 10.3390/genes13050800 (PMC9141802; doi:10.3390/genes13050800)
Supplement: Supplementary file 1 [file genes-13-00800-s001.zip]

Archive with 1 entries (1 files):
- genes-1688242-supplementary.pdf
